# Supplementary material for: An Enhancer-Based Analysis Revealed a New Function of Androgen Receptor in Tumor Cell Immune Evasion
Source: Front Genet. 2020 Dec 2;11:595550. doi: 10.3389/fgene.2020.595550 (PMC7738566; doi:10.3389/fgene.2020.595550)
Supplement: Supplementary file 16 [file Table_1.XLSX]

## Sheet: Sheet1
GRO-seq Data resource
Cancer Type	Cell line	GRO-seq
Lung Adenocarcinoma	A549	GSE92375
Breast cancer	MCF7	GSE86165
Colon cancer	HCT116	GSE53964
cervical carcinoma	HeLa	GSE40632
Liver cancer	HepG2	GSE92375
Prostate cancer	LNCaP	GSE63202
Ovarian cancer	SKOV3	GSE92375
Histone marker data resource
Cancer Type	Cell line	H3K4me1	H3K27ac
Lung Adenocarcinoma	A549	ENCODE-ENCSR636PIN	ENCODE-ENCSR783SNV
Breast cancer	MCF7	ENCODE-ENCSR493NBY	ENCODE-ENCSR752UOD
Colon cancer	HCT116	GEO-GSE101708	GEO-GSE101708
cervical carcinoma	HeLa	ENCODE-ENCSR000APW	ENCODE-ENCSR000AOC
Liver cancer	HepG2	ENCODE-ENCSR000APV	ENCODE-ENCSR000AMO
Prostate cancer	LNCaP	GEO-GSE73783	GEO-GSE73783
Dnase-seq data resource
Cancer Type	Cell line	Dnase-seq
Lung Adenocarcinoma	A549	ENCODE-ENCSR000ELW
Breast cancer	MCF7	ENCODE-ENCSR000EPJ
Colon cancer	HCT116	ENCODE-ENCSR000ENM
cervical carcinoma	HeLa	ENCODE-ENCSR000EJT
Liver cancer	HepG2	ENCODE-ENCSR000EJV
Prostate cancer	LNCaP	ENCODE-ENCSR000EPF
Ovarian cancer	SKOV3	ENCODE-ENCSR712PYJ
GroHMM parameter
Cancer Type	Cell line	LtProbB (UTS)	errorRate
Lung Adenocarcinoma	A549	50 (35)	0.0304962
Breast cancer	MCF7	50 (45)	0.0166879
Colon cancer	HCT116	50 (45)	0.0113375
cervical carcinoma	HeLa	50 (40)	0.0144929
Liver cancer	HepG2	50 (35)	0.0340347
Prostate cancer	LNCaP	50 (45)	0.0172024
Ovarian cancer	SKOV3	50 (35)	0.0262981
